# Supplementary material for: The Health Impacts of Air Pollution in the Context of Changing Climate in Africa: A Narrative Review with Recommendations for Action
Source: Ann Glob Health. 2024 Dec 5;90(1):76. doi: 10.5334/aogh.4527 (PMC11629755; doi:10.5334/aogh.4527)
Supplement: Supplementary File 1. — Table 1. [file agh-90-1-4527-s1.xlsx]

## Sheet: articles
No	Reference	Exposure	Health Outcome	Population
1	Abera A, Friberg J, Isaxon C, et al. Air Quality in Africa: Public Health Implications. Annu Rev Public Health 2021; 42: 193–210.	Ambient Air Pollution	Respiratory and Cardiovascular Disease, Mortality	General Population in Africa
2	Alahmad B, Khraishah H, Shakarchi AF, et al. Cardiovascular Mortality and Exposure to Heat in an Inherently Hot Region: Implications for Climate Change. Circulation 2020; 141: 1271–1273.	Heat	Cardiovascular mortality	Kuwait
3	Alli AS, Clark SN, Wang J, et al. High-resolution patterns and inequalities in ambient fine particle mass (PM2.5) and black carbon (BC) in the Greater Accra Metropolis, Ghana. Science of The Total Environment 2023; 875: 162582.	PM2.5 and Black Carbon Pollution	Respiratory and Cardiovascular Diseases	Greater Accra Metropolis, Ghana
4	Cai YS, Gibson H, Ramakrishnan R, et al. Ambient Air Pollution and Respiratory Health in Sub-Saharan African Children: A Cross-Sectional Analysis. Int J Environ Res Public Health 2021; 18: 9729.	Ambient Air Pollution	Respiratory Health Issues	Children in Sub-Saharan Africa
5	Deji-Abiodun O, Adedokun B, Alexander D, et al. Impact of prenatal maternal psychological distress on fetal biometric parameters in household air pollution-exposed Nigerian women. PLoS One 2022; 17: e0272053.	household air pollution	Prenatal psychological distress	Nigeria
6	Edlund KK, Killman F, Molnár P, et al. Health Risk Assessment of PM2.5 and PM2.5-Bound Trace Elements in Thohoyandou, South Africa. International Journal of Environmental Research and Public Health; 18. Epub ahead of print 2021. DOI: 10.3390/ijerph18031359.	PM2.5	health risks	South Africa
7	Fisher S, Bellinger DC, Cropper ML, et al. Air pollution and development in Africa: impacts on health, the economy, and human capital. Lancet Planet Health 2021; 5: e681–e688.	Ambient Air Pollution	Health Impacts, Economic Effects, Loss of Human Capital	General Population in Africa
8	Garland C, Delapena S, Prasad R, et al. Black carbon cookstove emissions: A field assessment of 19 stove/fuel combinations. Atmos Environ 2017; 169: 140–149.	Black Carbon Cookstove Emissions	Air Pollution, Potential Respiratory Health Impact	Households using cookstoves
9	Gauderman WJ, Urman R, Avol E, et al. Association of Improved Air Quality with Lung Development in Children. New England Journal of Medicine 2015; 372: 905–913.	Air Quality Improvement	Improved Lung Development	Children in Southern California
10	Jones S, Tefe M, Zephaniah S, et al. Public transport and health outcomes in rural sub-Saharan Africa – A synthesis of professional opinion. J Transp Health 2016; 3: 211–219.	Risk of emissions from public transport vehicles	Ethiopia, Ghana and Kenya	Public health
11	Katoto PDMC, Byamungu L, Brand AS, et al. Ambient air pollution and health in Sub-Saharan Africa: Current evidence, perspectives and a call to action. Environ Res 2019; 173: 174–188.	Ambient Air Pollution	Respiratory Diseases, Cardiovascular Diseases, Mortality	General Population in Sub-Saharan Africa
12	Lee KK, Bing R, Kiang J, et al. Adverse health effects associated with household air pollution: a systematic review, meta-analysis, and burden estimation study. Lancet Glob Health 2020; 8: e1427–e1434.	household air pollution	Cardiorespiratory, paediatric and maternal outcomes	123 low- and middle-income countries
13	Mahiyuddin WR, Ismail R, Mohammad Sham N, et al. Cardiovascular and Respiratory Health Effects of Fine Particulate Matters (PM2.5): A Review on Time Series Studies. Atmosphere; 14. Epub ahead of print 2023. DOI: 10.3390/atmos14050856.	PM2.5	Cardiovascular and respiratory health outcomes	global
14	Mir KA, Purohit P, Ijaz M, et al. Black carbon emissions inventory and scenario analysis for Pakistan. Environmental Pollution 2024; 340: 122745.	Black Carbon Emissions	Air Pollution and Health Risk Analysis	Pakistan
15	Petkova EP, Jack DW, Volavka-Close NH, et al. Particulate matter pollution in African cities. Air Qual Atmos Health 2013; 6: 603–614.	Particulate matter	review	Africa
16	Wang J, Alli AS, Clark S, et al. Nitrogen oxides (NO and NO2) pollution in the Accra metropolis: Spatiotemporal patterns and the role of meteorology. Science of The Total Environment 2022; 803: 149931.	Nitrogen Oxides (NO, NO2) Pollution	Respiratory and Cardiovascular Diseases	Accra Metropolis, Ghana
17	Wang J, Alli AS, Clark SN, et al. Inequalities in urban air pollution in sub-Saharan Africa: an empirical modeling of ambient NO and NO2 concentrations in Accra, Ghana. Environmental Research Letters 2024; 19: 034036	Nitrogen Oxides (NO, NO2) Pollution	Respiratory and Cardiovascular Health Risks	Urban Areas in Sub-Saharan Africa

## Sheet: grey literature
No	Reference	Exposure	Health Outcome	Population
1	European Environment Agency. Air Pollution. https://www.eea.europa.eu/en/topics/in-depth/air-pollution.	Air pollution (general)	Respiratory and cardiovascular diseases, premature deaths	Europe
2	Health Effects Institute. State of Global Air 2020 Special Report. Boston, 2020.	Air pollution (PM2.5, ozone)	Respiratory illness, reduced life expectancy	Global
3	World Health Organization. Air quality, energy and health, https://www.who.int/teams/environment-climate-change-and-health/air-quality-energy-and-health/health-impacts (2024).	Air pollution, energy use	Respiratory and cardiovascular diseases	Global
4	World Health Organization. WHO global air quality guidelines: particulate matter (PM2.5 and PM10), ozone, nitrogen dioxide, sulfur dioxide and carbon monoxide. Geneva, 2021.	PM2.5, PM10, ozone, nitrogen dioxide, etc.	Respiratory and cardiovascular diseases, mortality	Global
5	COMEAP. Advice on health evidence relevant to setting PM2.5 targets. London, 2021.	PM2.5	Respiratory diseases, cardiovascular diseases, mortality	UK
6	World Health Organization. Pollutants not only severely impact public health, but also the earth’s climate and ecosystems globally. https://www.who.int (2021).	Air pollution (general)	Respiratory and cardiovascular diseases, impacts on ecosystems	Global
7	United States Environmental Protection Agency. Ground-level Ozone Basics. https://www.epa.gov/ground-level-ozone-pollution/ground-level-ozone-basics.	Ground-level ozone	Respiratory issues, exacerbation of asthma	USA
8	Health Effects Institute. The State of Air Quality and Health Impacts in Africa. A Report from the State of Global Air Initiative. Boston, 2022.	Air pollution (PM2.5, ozone)	Respiratory illness, reduced life expectancy	Sub-Saharan Africa
9	World Bank. World Development Indicators. https://datatopics.worldbank.org/world-development-indicators/.	Air pollution, industrial emissions, transport	Multiple health outcomes, including mortality	Global
10	Harvard T.H. Chan School of Public Health. Future of Health and Economic Resiliency in Africa. https://www.hsph.harvard.edu/fhera/.	Air pollution, economic development	Respiratory diseases, economic impacts on health	Africa
